# Supplementary material for: Diplacone Isolated from Paulownia tomentosa Mature Fruit Induces Ferroptosis-Mediated Cell Death through Mitochondrial Ca2+ Influx and Mitochondrial Permeability Transition
Source: Int J Mol Sci. 2023 Apr 11;24(8):7057. doi: 10.3390/ijms24087057 (PMC10138418; doi:10.3390/ijms24087057)
Supplement: Supplementary file 1 [file ijms-24-07057-s001.zip]

Archive with 1 entries (1 files):
- ijms-2314887-supplementary.pdf
